# Supplementary material for: Phenome-wide investigation of health outcomes associated with genetic predisposition to loneliness
Source: Hum Mol Genet. 2019 Sep 13;28(22):3853–65. doi: 10.1093/hmg/ddz219 (PMC6935385; doi:10.1093/hmg/ddz219)
Supplement: SUPPLEMENTARY_FILE_HUM_MOL_GEN_revision_02092019_ddz219 [file supplementary_file_hum_mol_gen_revision_02092019_ddz219.xlsx]

## Sheet: SUPPLEMENTARY_FILE.HUM_MOL_GEN_
category	trait	rg	se	z	p
Mental Health	ADHD	0.4168	0.04065	10.25	1.14e-24
Reproduction	Age at menarche	-0.1005	0.0332	-3.028	0.002466
Reproduction	Age at menopauze	-0.1042	0.04031	-2.586	0.009704
Reproduction	Age at First Birth	-0.2632	0.03782	-6.959	3.42e-12
Substance Use	Age at Smoking Initiation	-0.2891	0.03654	-7.911	2.55e-15
Personality	Agreeableness	-0.4169	0.06077	-6.861	6.86e-12
Substance Use	Alcohol Dependence	0.4295	0.0877	4.898	9.7e-07
Substance Use	Alcohol Consumption	-0.1623	0.04655	-3.486	0.00049
Mental Health	Alzheimer	0.2112	0.09884	2.137	0.03259
Mental Health	Anxiety	0.518	0.1821	2.845	0.004446
Mental Health	Autism	0.2915	0.04377	6.66	2.73e-11
Mental Health	Bipolar	0.006136	0.05296	0.1159	0.9078
Anthropomorphic	Birth weight	-0.03168	0.03452	-0.9179	0.3587
Cardiovascular Disease Risk	BMI	0.1755	0.0258	6.801	1.04e-11
Cardiovascular Disease Risk	Body Fat	0.2543	0.04485	5.671	1.42e-08
Mental Health	Bipolar and Schizophrenia	0.08883	0.04454	1.994	0.04611
Mental Health	Bipolar vs Schizophrenia	0.1703	0.06713	2.536	0.0112
Substance Use	Caffeine	-0.01857	0.06451	-0.2878	0.7735
Substance Use	Cannabis (ever vs never)	0.1087	0.07198	1.511	0.1309
Cognition & SES	Childhood IQ	-0.242	0.07507	-3.223	0.001268
Substance Use	Cigarettes per Day	0.2744	0.03405	8.059	7.68e-16
Personality	Conscientiousness	-0.2229	0.05027	-4.435	9.23e-06
Cardiovascular Disease Risk	Coronary Artery Disease	0.1908	0.04997	3.818	0.0001346
Mental Health	MDD (23andMe)	0.5652	0.03164	17.87	2.21e-71
Cardiovascular Disease Risk	Type-2 Diabetes	0.02475	0.0595	0.416	0.6774
Mental Health	Depressive symptoms	0.8764	0.041	21.38	2.24e-101
Cognition & SES	Educational Attainment	-0.2733	0.02481	-11.01	3.3e-28
Mental Health	Eating disorders	0.09769	0.06762	1.445	0.1486
Personality	Extraversion	-0.1703	0.04341	-3.922	8.77e-05
Social	Family relationship satisfaction	-0.5568	0.0409	13.61	3.37e-42
Physical Health	Father's age at death	-0.3252	0.07574	-4.294	1.75e-05
Social	Frequency of friend/family visits	-0.1748	0.03962	4.412	1.03e-05
Social	Friends relationship satisfaction	-0.554	0.04788	11.57	5.73e-31
Cardiovascular Disease Risk	HDL Cholesterol	-0.09908	0.03269	-3.031	0.002438
Anthropomorphic	Height	-0.07662	0.02473	-3.098	0.001946
Anthropomorphic	Hip-circumference	0.1296	0.02731	4.746	2.08e-06
Cognition & SES	IQ	-0.1909	0.04213	-4.531	5.86e-06
Cognition & SES	Job Satisfaction	0.501	0.0605	8.282	1.21e-16
Cardiovascular Disease Risk	LDL Cholesterol	0.0405	0.04005	1.011	0.3119
Mental Health	MDD (PGC2)	0.6381	0.02812	22.69	5.16e-114
Cardiovascular Disease Risk	Myocardial Infarction	0.1566	0.06785	2.308	0.02101
Physical Health	Mother's age at death	-0.3678	0.06927	-5.31	1.1e-07
Personality	Neuroticism	0.6884	0.04665	14.76	2.8e-49
Reproduction	Nr of children	0.1422	0.04156	3.421	0.0006233
Personality	Openness	0.03271	0.04551	0.7187	0.4723
Physical Health	Parents age at death	-0.2354	0.07912	-2.975	0.002928
Mental Health	Schizophrenia	0.1885	0.03048	6.183	6.28e-10
Substance Use	Smoking Cessation	-0.4187	0.04658	-8.99	2.47e-19
Substance Use	Smoking Initiation	0.2164	0.02906	7.446	9.63e-14
Mental Health	Subjective Wellbeing	-0.7699	0.05193	-14.83	9.99e-50
Cardiovascular Disease Risk	Total Cholesterol	0.02595	0.03361	0.772	0.4401
Cardiovascular Disease Risk	Triglycerides	0.1411	0.03536	3.992	6.56e-05
Cognition & SES	Income	-0.505	0.04423	-11.42	3.36e-30
Cognition & SES	Memory	0.002033	0.05654	0.03595	0.9713
Cognition & SES	Reaction-time	-0.0131	0.04607	-0.2843	0.7761
Physical Health	Self-rated health	-0.5555	0.03977	13.97	2.45e-44
Physical Health	Tiredness	0.7355	0.04532	16.23	3.15e-59
Cognition & SES	Townsend (Social Deprivation)	0.4284	0.0626	6.843	7.73e-12
Cognition & SES	Verbal-numerical reasoning	-0.1852	0.05161	-3.588	0.0003334
Anthropomorphic	Waist-circumference	0.1907	0.02853	6.685	2.31e-11
Anthropomorphic	Waist-Hip Ratio	0.2154	0.03533	6.098	1.08e-09
